# Supplementary material for: Behavioural flexibility in spider mites: oviposition site shifts based on past and present stimuli from conspecifics and predators
Source: R Soc Open Sci. 2017 Jul 19;4(7):170328. doi: 10.1098/rsos.170328 (PMC5541556; doi:10.1098/rsos.170328)
Supplement: ESM1 Dataset [file rsos170328supp1.xlsx]

## Sheet: Sheet1
No.	treatment	eggs laid on the		prop. of eggs laid on the web
		web	leaf surface
1	eggs+	1	21	0.0454545
2	eggs+	5	10	0.333333
3	eggs+	1	17	0.0555556
4	eggs+	5	18	0.217391
5	eggs+	3	19	0.136364
6	eggs+	10	14	0.416667
7	eggs+	3	22	0.12
8	eggs+	12	10	0.545455
9	eggs+	9	16	0.36
10	eggs+	0	16	0
11	eggs+	0	13	0
12	eggs+	2	17	0.105263
1	eggs-	11	10	0.52381
2	eggs-	17	12	0.586207
3	eggs-	16	8	0.666667
4	eggs-	13	1	0.928571
5	eggs-	1	20	0.047619
6	eggs-	22	0	1
7	eggs-	14	5	0.736842
8	eggs-	6	15	0.285714
9	eggs-	12	0	1
10	eggs-	9	2	0.818182
