# Supplementary material for: Behavioural flexibility in spider mites: oviposition site shifts based on past and present stimuli from conspecifics and predators
Source: R Soc Open Sci. 2017 Jul 19;4(7):170328. doi: 10.1098/rsos.170328 (PMC5541556; doi:10.1098/rsos.170328)
Supplement: ESM2 Dataset [file rsos170328supp2.xlsx]

## Sheet: Sheet1
No.	treatment	Day
		1			2			3			4
		eggs laid on the		prop. of eggs laid on the web	eggs laid on the		prop. of eggs laid on the web	eggs laid on the		prop. of eggs laid on the web	eggs laid on the		prop. of eggs laid on the web
		web	leaf surface		web	leaf surface		web	leaf surface		web	leaf surface
1	threat+	3	5	0.375	3	10	0.230769	4	9	0.307692	7	2	0.777778
2	threat+	2	1	0.666667	7	1	0.875	6	3	0.666667	7	1	0.875
3	threat+	4	0	1	7	6	0.538462	2	10	0.166667	3	8	0.272727
4	threat+	6	1	0.857143	5	5	0.5	2	11	0.153846	3	10	0.230769
5	threat+	3	0	1	6	0	1	6	0	1	5	0	1
6	threat+	0	3	0	2	9	0.181818	6	6	0.5	3	9	0.25
7	threat+	4	2	0.666667	1	6	0.142857	3	11	0.214286	2	12	0.142857
8	threat+	6	0	1	10	0	1	11	2	0.846154	11	1	0.916667
9	threat+	6	0	1	11	0	1	9	3	0.75	6	2	0.75
10	threat+	8	0	1	11	0	1	8	6	0.571429	6	7	0.461538
11	threat+	4	2	0.666667	7	0	1	6	4	0.6	4	7	0.363636
12	threat+	5	0	1	10	0	1	9	1	0.9	1	0	1
1	threat-	0	6	0	0	9	0	0	5	0	0	9	0
2	threat-	0	6	0	4	7	0.363636	5	7	0.416667	1	8	0.111111
3	threat-	0	6	0	0	11	0	0	12	0	0	12	0
4	threat-	0	5	0	0	10	0	0	5	0	0	7	0
5	threat-	4	2	0.666667	6	2	0.75	3	1	0.75	0	2	0
6	threat-	0	4	0	2	7	0.222222	4	8	0.333333	1	13	0.0714286
7	threat-	0	8	0	1	10	0.0909091	1	12	0.0769231	2	8	0.2
8	threat-	0	4	0	0	4	0	0	4	0	2	6	0.25
9	threat-	0	7	0	1	5	0.166667	2	5	0.285714	4	4	0.5
10	threat-	0	0	#DIV/0!	0	7	0	0	8	0	1	4	0.2
11	threat-	1	7	0.125	3	9	0.25	3	12	0.2	2	14	0.125
