# Supplementary material for: Behavioural flexibility in spider mites: oviposition site shifts based on past and present stimuli from conspecifics and predators
Source: R Soc Open Sci. 2017 Jul 19;4(7):170328. doi: 10.1098/rsos.170328 (PMC5541556; doi:10.1098/rsos.170328)
Supplement: ESM3 Dataset [file rsos170328supp3.xlsx]

## Sheet: Sheet1
No.	treatment	eggs laid on the		prop. of eggs laid on the web
		web	leaf surface
1	Alone	5	2	0.714286
2	Alone	3	3	0.5
3	Alone	7	0	1
4	Alone	5	2	0.714286
5	Alone	6	0	1
6	Alone	6	2	0.75
7	Alone	0	5	0
8	Alone	5	4	0.555556
9	Alone	8	0	1
10	Alone	1	5	0.166667
11	Alone	4	2	0.666667
12	Alone	2	4	0.333333
13	Alone	0	5	0
14	Alone	6	0	1
15	Alone	3	4	0.428571
16	Alone	5	0	1
17	Alone	3	4	0.428571
18	Alone	3	2	0.6
19	Alone	6	1	0.857143
20	Alone	1	5	0.166667
1	With two males	1	4	0.2
2	With two males	0	5	0
3	With two males	1	6	0.142857
4	With two males	3	3	0.5
5	With two males	3	3	0.5
6	With two males	1	6	0.142857
7	With two males	2	5	0.285714
8	With two males	3	3	0.5
9	With two males	7	0	1
10	With two males	0	5	0
11	With two males	1	6	0.142857
12	With two males	2	5	0.285714
13	With two males	0	2	0
14	With two males	0	5	0
15	With two males	0	4	0
16	With two males	2	0	1
17	With two males	1	4	0.2
18	With two males	0	4	0
19	With two males	3	3	0.5
20	With two males	0	7	0
21	With two males	0	5	0
22	With two males	6	0	1
23	With two males	2	3	0.4
1	With two female deutonymphs	5	3	0.625
2	With two female deutonymphs	4	3	0.571429
3	With two female deutonymphs	8	0	1
4	With two female deutonymphs	0	7	0
5	With two female deutonymphs	3	3	0.5
6	With two female deutonymphs	6	1	0.857143
7	With two female deutonymphs	9	0	1
8	With two female deutonymphs	0	6	0
9	With two female deutonymphs	6	0	1
10	With two female deutonymphs	2	4	0.333333
11	With two female deutonymphs	7	0	1
12	With two female deutonymphs	3	3	0.5
13	With two female deutonymphs	0	5	0
14	With two female deutonymphs	3	3	0.5
15	With two female deutonymphs	2	4	0.333333
16	With two female deutonymphs	4	4	0.5
17	With two female deutonymphs	2	4	0.333333
18	With two female deutonymphs	2	3	0.4
19	With two female deutonymphs	5	2	0.714286
20	With two female deutonymphs	3	3	0.5
21	With two female deutonymphs	1	4	0.2
